# Supplementary material for: Organ Donation after Damage Control Strategy in Trauma Patients: Experience from First Level Trauma Center in Italy
Source: Life (Basel). 2022 Jan 30;12(2):214. doi: 10.3390/life12020214 (PMC8877798; doi:10.3390/life12020214)
Supplement: Supplementary file 1 [file life-12-00214-s001.zip]

Archive with 1 entries (1 files):
- life-1522136-supplementary.pdf
